# Supplementary material for: A multimodal imaging–based integrative framework for HIV-associated cognitive impairment and treatment response
Source: Front Neurosci. 2026 Apr 13;20:1775047. doi: 10.3389/fnins.2026.1775047 (PMC13111216; doi:10.3389/fnins.2026.1775047)
Supplement: Supplementary file 2 [file Table_1.xlsx]

## Sheet: Sheet1
Supplementary Table 1. Feature selection based on Welch two sample t-test for HIV status. Reported here are the mean and standard error of those features calculated with samples collected at the baseline, as well as the p-values of the Welch t-test. A feature is selected (highlighted in red) for the integrative analysis if the corresponding p-value is less than 0.2.
Cortical thickness (CT)							ROI names
ROIs	Mean.HIV+	SE.HIV+	Mean.HIV-	SE.HIV-	p-value		Cortical GM ROIs	Subcortical GM	WM ROIs
FRP	2.67307	0.030009	2.66405	0.022215	0.810068		frontal pole ( FRP)	Caudate Nucleus (CN)	Splenium of corpus callosum (SCC)
IFG_O	2.6722	0.030054	2.62311	0.017952	0.16698
STG	2.84858	0.02683	2.81689	0.022719	0.370595		pars opercularis (IFG_O)	Putamen (Put)	Genu of corpus callosum (GCC)
POC	2.16267	0.022337	2.1749	0.01397	0.644294
PHG	2.7204	0.031169	2.71953	0.025396	0.982739		superior temporal gyrus ( STG)	Globus Pallidus (GP)	Body of corpus callosum (BCC)
LNG	2.09947	0.022349	2.07116	0.015383	0.301272
ICX	2.89602	0.027787	2.86741	0.020537	0.411018		postcentral gyrus (POC)	Thalamus (TH)	Posterior limb of internal capsule (PLIC)
LOC	2.24888	0.021762	2.23466	0.01438	0.587796
TMP	3.5706	0.049935	3.59661	0.033758	0.667797		parahippocampal gyrus (PHG)	Amygdala (Amyg)	Anterior limb of internal capsule (ALIC)
SPL	2.30018	0.019558	2.28448	0.013035	0.506918
PUC	2.43712	0.018274	2.42397	0.014693	0.577061		lingual gyrus (LNG)	Accumben Nucleus (AccN)	Superior longitudinal fasciculus (SLF)
Fractal Dimensionality (FD), cortical region							Insula (ICX)	Hippocampus (Hippo)	Anterior corona radiata (ACR)
ROIs	Mean.HIV+	SE.HIV+	Mean.HIV-	SE.HIV-	p-value
FRP	2.43466	0.004098	2.42827	0.00284	0.204779		lateral occipital lobe (LOC)
TMP	2.37137	0.003416	2.37005	0.002493	0.755728
IFG_O	2.08645	0.004796	2.08218	0.003455	0.4728		temporal pole (TMP)
STG	2.21366	0.003413	2.20827	0.002761	0.224385
POC	2.0934	0.004046	2.09885	0.00333	0.302529		superior parietal lobule (SPL)
PHG	1.91157	0.004707	1.92146	0.003401	0.093728
LNG	2.09553	0.006289	2.08518	0.004425	0.183339		Precuneus (PUC)
ICX	2.10041	0.00378	2.10152	0.002823	0.815125
LOC	2.18561	0.004771	2.1857	0.003433	0.987956		cingulate gyrus (CGG)
SPL	2.1451	0.005281	2.14233	0.003418	0.661211
PUC	2.15404	0.003789	2.15536	0.003343	0.79574
Free Water (FW), cortical region
ROIs	Mean.HIV+	SE.HIV+	Mean.HIV-	SE.HIV-	p-value
FRP	0.141502	0.005119	0.149343	0.004924	0.273148
IFG_O	0.170657	0.005138	0.178651	0.003942	0.22166
POC	0.196426	0.0062	0.200377	0.005986	0.647972
LNG	0.233682	0.00536	0.236668	0.005259	0.692047
ICX	0.194169	0.005292	0.196478	0.004371	0.737622
TMP	0.12651	0.003838	0.120612	0.004259	0.306746
SPL	0.199495	0.006653	0.206197	0.007042	0.491149
PUC	0.180667	0.004927	0.183742	0.004317	0.640294
STG	0.165421	0.005297	0.169711	0.004593	0.542622
PHG	0.245472	0.004451	0.235243	0.004152	0.09718
LOC	0.130032	0.00371	0.128107	0.004351	0.737126
Fractional Anisotropy (FA), cortical region
ROIs	Mean.HIV+	SE.HIV+	Mean.HIV-	SE.HIV-	p-value
FRP	0.126049	0.001605	0.130872	0.002235	0.083274
IFG_O	0.193525	0.003109	0.196049	0.002204	0.510345
POC	0.186021	0.002616	0.188538	0.003281	0.5503
LNG	0.229751	0.003052	0.2273	0.002774	0.554259
ICX	0.22839	0.002636	0.229247	0.002148	0.801764
TMP	0.118721	0.002022	0.117619	0.002296	0.719764
SPL	0.203009	0.00362	0.20164	0.003479	0.785832
PUC	0.239492	0.003461	0.24183	0.002803	0.601343
STG	0.140762	0.002059	0.143256	0.002413	0.433926
PHG	0.263815	0.003202	0.260869	0.0029	0.497634
LOC	0.156631	0.001943	0.156404	0.00251	0.943067
Mean Diffusivity (MD), cortical region
ROIs	Mean.HIV+	SE.HIV+	Mean.HIV-	SE.HIV-	p-value
FRP	0.000526	1.7e-05	0.00059	3.1e-05	0.073127
IFG_O	0.000738	1.9e-05	0.000774	2.1e-05	0.208763
POC	0.000726	3e-05	0.000757	4.1e-05	0.545446
LNG	0.000931	2e-05	0.00098	4.2e-05	0.285033
ICX	0.001043	2.3e-05	0.001123	3.1e-05	0.044983
TMP	0.000518	1e-05	0.000524	1.5e-05	0.759138
SPL	0.000771	3.5e-05	0.000814	5.8e-05	0.524162
PUC	0.000769	1.2e-05	0.000781	2e-05	0.615584
STG	0.00065	1.3e-05	0.000649	1.1e-05	0.938231
PHG	0.00125	4.3e-05	0.001271	4.8e-05	0.743034
LOC	0.000584	8e-06	0.000586	1.3e-05	0.908235
Cerebral Blood Flow (CBF), cortical region
ROIs	Mean.HIV+	SE.HIV+	Mean.HIV-	SE.HIV-	p-value
FRP	1.30837	0.053881	1.21175	0.030606	0.125504
IFG_O	1.66795	0.042331	1.54736	0.026198	0.018976
POC	0.987278	0.028093	0.947323	0.01572	0.220637
LNG	0.855021	0.024468	0.827649	0.023606	0.423339
ICX	1.29235	0.030852	1.24075	0.01974	0.164791
TMP	0.854598	0.032498	0.812475	0.016877	0.256091
SPL	0.868558	0.034584	0.839263	0.023766	0.487988
PUC	1.17112	0.036379	1.12125	0.02048	0.238136
STG	1.3854	0.034583	1.34896	0.021983	0.377803
PHG	0.686437	0.021601	0.671201	0.017149	0.582585
LOC	1.05957	0.032127	1.02158	0.017595	0.305008
Cerebrovascular Reactivity (CVR), cortical region
ROIs	Mean.HIV+	SE.HIV+	Mean.HIV-	SE.HIV-	p-value
FRP	1.27795	0.124974	1.1319	0.040137	0.273413
IFG_O	0.811706	0.052451	0.868295	0.036313	0.378804
POC	1.08582	0.065503	1.10672	0.038639	0.784524
LNG	1.6077	0.086197	1.52983	0.057491	0.455534
ICX	0.839465	0.052226	0.909226	0.031738	0.259025
TMP	1.08351	0.106172	0.986984	0.047733	0.411808
SPL	1.17477	0.077507	1.27038	0.058618	0.329101
PUC	1.72819	0.076548	1.49982	0.048431	0.014776
STG	1.18088	0.047539	1.16021	0.033865	0.724606
PHG	1.10889	0.069934	1.08361	0.053757	0.775431
LOC	1.54943	0.050552	1.50152	0.04324	0.473847
Volume, subcortical region
ROIs	Mean.HIV+	SE.HIV+	Mean.HIV-	SE.HIV-	p-value
CN	0.234919	0.005644	0.24446	0.004264	0.182407
PUT	0.317438	0.009375	0.326256	0.006332	0.439025
GP	0.127735	0.002465	0.132974	0.002259	0.121551
TH	0.486295	0.008687	0.494179	0.010333	0.560817
AMYG	0.107526	0.002665	0.109315	0.001838	0.582579
ACCN	0.034251	0.001105	0.033978	0.000894	0.848146
HIPPO	0.251355	0.00462	0.263886	0.004629	0.0591
FD, subcortical region
ROIs	Mean.HIV+	SE.HIV+	Mean.HIV-	SE.HIV-	p-value
CN	2.06251	0.005455	2.06599	0.004424	0.622674
PUT	2.15283	0.005407	2.1572	0.003369	0.496316
GP	2.03198	0.003791	2.03604	0.003945	0.460555
TH	2.3559	0.003611	2.35174	0.003199	0.391371
AMYG	1.9966	0.005796	1.99589	0.003435	0.916202
ACCN	1.7829	0.007302	1.77073	0.005565	0.190142
HIPPO	2.0721	0.003762	2.07355	0.002917	0.762208
FW, subcortical region
ROIs	Mean.HIV+	SE.HIV+	Mean.HIV-	SE.HIV-	p-value
CN	0.121854	0.009817	0.11903	0.008121	0.825264
PUT	0.00677	0.0007	0.008237	0.000785	0.166876
GP	0.005394	0.001026	0.006718	0.001258	0.417241
TH	0.151291	0.005537	0.142255	0.005228	0.239232
AMYG	0.187486	0.005313	0.163812	0.005236	0.00218
ACCN	0.019508	0.003522	0.019995	0.002411	0.909595
HIPPO	0.221079	0.008503	0.201735	0.006272	0.072125
FA, subcortical region
ROIs	Mean.HIV+	SE.HIV+	Mean.HIV-	SE.HIV-	p-value
CN	0.197712	0.003057	0.20279	0.003704	0.293433
PUT	0.222523	0.003087	0.224687	0.002438	0.58421
GP	0.380744	0.004104	0.36708	0.003209	0.010921
TH	0.319731	0.002845	0.332863	0.003837	0.00731
AMYG	0.209964	0.003063	0.231232	0.003466	1.6e-05
ACCN	0.177313	0.002832	0.18694	0.001827	0.006098
HIPPO	0.217843	0.002804	0.226218	0.002595	0.031589
MD, subcortical region
ROIs	Mean.HIV+	SE.HIV+	Mean.HIV-	SE.HIV-	p-value
CN	0.00075	4e-06	0.00078	6e-06	9.6e-05
PUT	0.000733	3e-06	0.000729	2e-06	0.279303
GP	0.000711	4e-06	0.00071	3e-06	0.878971
TH	0.00078	1.1e-05	0.000871	1.8e-05	4.8e-05
AMYG	0.000819	2.2e-05	0.00096	2.7e-05	0.000122
ACCN	0.000789	3e-06	0.000785	3e-06	0.38589
HIPPO	0.000851	6e-06	0.000891	8e-06	0.000123
CBF, subcortical region
ROIs	Mean.HIV+	SE.HIV+	Mean.HIV-	SE.HIV-	p-value
CN	0.941232	0.026286	0.901108	0.021512	0.241768
PUT	1.04465	0.024593	0.980793	0.017526	0.038791
GP	0.854086	0.025353	0.814039	0.020679	0.225339
TH	0.858951	0.022205	0.846033	0.023273	0.689082
AMYG	0.858013	0.021915	0.811703	0.017862	0.10625
ACCN	1.32926	0.038352	1.22386	0.026892	0.028301
HIPPO	0.766459	0.021721	0.745074	0.018908	0.460257
CVR, subcortical region
ROIs	Mean.HIV+	SE.HIV+	Mean.HIV-	SE.HIV-	p-value
CN	0.835583	0.0753	1.03669	0.051003	0.03115
PUT	0.71811	0.051619	0.86141	0.042994	0.036617
GP	0.59453	0.083384	0.558844	0.036393	0.696946
TH	0.78246	0.062425	0.99684	0.044163	0.006874
AMYG	0.947895	0.086063	1.03413	0.056672	0.406345
ACCN	1.39273	0.195961	1.43084	0.124398	0.870192
HIPPO	0.897637	0.055146	1.02168	0.033911	0.060946
FW, white matter region
ROIs	Mean.HIV+	SE.HIV+	Mean.HIV-	SE.HIV-	p-value
SCC	0.100894	0.003217	0.100082	0.002497	0.842614
GCC	0.11627	0.005635	0.109575	0.003742	0.326658
BCC	0.091775	0.004335	0.090207	0.0027	0.760075
PLIC	0.000644	0.000155	0.000583	8.9e-05	0.733063
ALIC	0.001229	0.000219	0.00271	0.000782	0.073104
SLF	0.015408	0.001611	0.017197	0.001296	0.390256
ACR	0.00111	0.000344	0.001347	0.000253	0.580932
FA, white matter region
ROIs	Mean.HIV+	SE.HIV+	Mean.HIV-	SE.HIV-	p-value
SCC	0.691681	0.006617	0.694674	0.003296	0.687532
GCC	0.585456	0.010574	0.589359	0.005012	0.740388
BCC	0.603972	0.00843	0.594059	0.00529	0.323814
PLIC	0.569896	0.004452	0.582448	0.002827	0.02096
ALIC	0.517887	0.005357	0.51566	0.00359	0.731115
SLF	0.402235	0.004452	0.399817	0.003325	0.66506
ACR	0.418824	0.006886	0.400372	0.004605	0.030042
MD, white matter region
ROIs	Mean.HIV+	SE.HIV+	Mean.HIV-	SE.HIV-	p-value
SCC	0.000731	4e-06	0.000735	5e-06	0.568018
GCC	0.000735	6e-06	0.000751	4e-06	0.025142
BCC	0.000743	4e-06	0.000745	2e-06	0.704961
PLIC	0.000705	3e-06	0.0007	2e-06	0.179724
ALIC	0.00071	3e-06	0.000713	3e-06	0.441877
SLF	0.000741	4e-06	0.000741	3e-06	0.885166
ACR	0.00075	6e-06	0.000755	4e-06	0.47258
