# Supplementary material for: A multimodal imaging–based integrative framework for HIV-associated cognitive impairment and treatment response
Source: Front Neurosci. 2026 Apr 13;20:1775047. doi: 10.3389/fnins.2026.1775047 (PMC13111216; doi:10.3389/fnins.2026.1775047)
Supplement: Supplementary file 3 [file Table_2.xlsx]

## Sheet: Sheet1
Supplementary Table 2. Results of unimodality models for predicting ΔZ, using n=27 subjects with measurements at both visits. In each model, only one type of imaging features collected at one brain region is used. Marginal screening is applied prior to regression analysis. AIC-based stepwise selection procedure to exclude uninformative features and reduce model complexity. These models are ordere…
Cerebral Blood Flow (CBF)
	Estimate	Std.Error	t value	Pr(>|t|)	rsq	adj.rsq	RSS
(Intercept)	-1.3773	3.0861	-0.4463	0.6594	0.3648	0.3118	84.0041
PUT.CBF.sub	12.562	3.5961	3.4933	0.0019
AMYG.CBF.sub	-12.4607	3.913	-3.1845	0.004
Fractional Anisotropy (FA)
	Estimate	Std. Error	t value	Pr(>|t|)	rsq	adj.rsq	RSS
(Intercept)	45.2686	14.8254	3.0534	0.006	0.367	0.2162	83.714
FRP.FA.cor	-60.4569	45.9719	-1.3151	0.2027
AMYG.FA.sub	100.467	47.3198	2.1231	0.0458
ACCN.FA.sub	-68.8955	28.9547	-2.3794	0.0269
HIPPO.FA.sub	-64.087	43.6744	-1.4674	0.1571
PLIC.FA.wm	-54.6887	20.0964	-2.7213	0.0128
Free Water (FW)
	Estimate	Std. Error	t value	Pr(>|t|)	rsq	adj.rsq	RSS
(Intercept)	5.8002	2.567	2.2595	0.0332	0.259	0.1972	97.9955
AMYG.FW.sub	-75.5853	26.2009	-2.8848	0.0081
HIPPO.FW.sub	43.2785	16.471	2.6276	0.0148
Cerebrovascular Reactivity (CVR)
	Estimate	Std.Error	t value	Pr(>|t|)	rsq	adj.rsq	RSS
(Intercept)	2.0485	1.3484	1.5192	0.1418	0.2589	0.1971	98.0048
PUT.CVR.sub	2.0805	1.4324	1.4525	0.1593
TH.CVR.sub	-3.0164	1.142	-2.6414	0.0143
Mean Diffusivity (MD)
	Estimate	Std.Error	t value	Pr(>|t|)	rsq	adj.rsq	RSS
(Intercept)	-32.2736	18.9322	-1.7047	0.1017	0.2194	0.1176	103.223
FRP.MD.cor	-6186.47	4303.23	-1.4376	0.164
ICX.MD.cor	6396.34	3833.84	1.6684	0.1088
PLIC.MD.wm	42577.3	24537.7	1.7352	0.0961
