# Supplementary material for: A multimodal imaging–based integrative framework for HIV-associated cognitive impairment and treatment response
Source: Front Neurosci. 2026 Apr 13;20:1775047. doi: 10.3389/fnins.2026.1775047 (PMC13111216; doi:10.3389/fnins.2026.1775047)
Supplement: Supplementary file 4 [file Table_3.xlsx]

## Sheet: Sheet1
Supplementary Table 3. Results of modality-region models for predicting ΔZ, using n=27 subjects with both visits. In each model, only one type of imaging features collected at one brain region is used. No marginal screening is applied prior to regression analyses. AIC-based stepwise selection procedure to exclude uninformative features and reduce model complexity. These models are ordered by the …
FD/cortical
	Estimate	Std.Error	t value	Pr(>|t|)	R2	adj. R2	RSS
(Intercept)	2.8634	39.5667	0.0724	0.943	0.5561	0.4753	58.7083
FRP	78.5074	26.1484	3.0024	0.0066
ICX	39.3529	23.0225	1.7093	0.1015
LOC	-92.9199	19.0127	-4.8873	0.0001
SPL	-33.586	18.8071	-1.7858	0.0879
CVR/cortical
	Estimate	Std. Error	t value	Pr(>|t|)	R2	adj. R2	RSS
(Intercept)	-7.2306	3.2899	-2.1978	0.0388	0.4978	0.4065	66.4162
FRP	2.8997	0.6627	4.3753	0.0002
POC	4.7727	1.5928	2.9964	0.0067
STG	-2.4969	1.4878	-1.6782	0.1075
PHG	2.2327	1.0878	2.0525	0.0522
CT/cortical
	Estimate	Std.Error	t value	Pr(>|t|)	R2	adj. R2	RSS
(Intercept)	15.7625	7.4673	2.1109	0.0454	0.4253	0.3774	76.0044
IFG_O	5.7774	2.6216	2.2038	0.0374
LOC	-13.2959	3.1677	-4.1973	0.0003
CBF/cortical
	Estimate	Std. Error	t value	Pr(>|t|)	R2	adj. R2	RSS
(Intercept)	0.915	2.8355	0.3227	0.7497	0.4246	0.3767	76.092
ICX	13.297	3.5239	3.7734	0.0009
STG	-12.1275	2.9373	-4.1288	0.0004
FW/subcortical
	Estimate	Std.Error	t value	Pr(>|t|)	R2	adj. R2	RSS
(Intercept)	9.314	2.7436	3.3948	0.0026	0.4281	0.3241	75.6309
CN	23.7744	11.5854	2.0521	0.0522
TH	-62.0323	24.7165	-2.5098	0.0199
AMYG	-74.185	24.1539	-3.0713	0.0056
HIPPO	55.6611	16.9803	3.278	0.0034
CBF/subcortical
	Estimate	Std.Error	t value	Pr(>|t|)	R2	adj. R2	RSS
(Intercept)	-1.3773	3.0861	-0.4463	0.6594	0.3648	0.3118	84.0041
PUT	12.562	3.5961	3.4933	0.0019
AMYG	-12.4607	3.913	-3.1845	0.004
MD/cortical
	Estimate	Std. Error	t value	Pr(>|t|)	R2	adj. R2	RSS
(Intercept)	7.7074	4.9571	1.5548	0.1349	0.3961	0.2523	79.8637
FRP	-6513.53	4449.91	-1.4637	0.1581
IFG_O	9943.03	4649.37	2.1386	0.0444
LNG	-17858.8	7326.65	-2.4375	0.0238
PUC	33366.5	15505.5	2.1519	0.0432
LOC	-33107.8	13325.1	-2.4846	0.0215
CVR/subcortical
	Estimate	Std.Error	t value	Pr(>|t|)	R2	adj. R2	RSS
(Intercept)	0.2442	1.0056	0.2429	0.8102	0.2993	0.2409	92.6621
CN	-2.0748	1.1039	-1.8796	0.0724
AMYG	2.8124	0.8886	3.1648	0.0042
FW/cortical
	Estimate	Std. Error	t value	Pr(>|t|)	R2	adj. R2	RSS
(Intercept)	5.747	3.8275	1.5015	0.1474	0.3508	0.2327	85.8547
POC	-66.9764	22.9732	-2.9154	0.008
LNG	-67.6899	26.8649	-2.5196	0.0195
ICX	27.7799	17.2082	1.6143	0.1207
PUC	106.129	41.8077	2.5385	0.0187
FA/subcortical
	Estimate	Std.Error	t value	Pr(>|t|)	R2	adj. R2	RSS
(Intercept)	15.2075	6.2613	2.4288	0.0234	0.2971	0.2054	92.9595
CN	49.6216	28.06	1.7684	0.0903
PUT	-62.6467	25.0816	-2.4977	0.0201
ACCN	-55.059	29.9898	-1.8359	0.0793
MD/white matter
	Estimate	Std.Error	t value	Pr(>|t|)	R2	adj. R2	RSS
(Intercept)	-16.6713	16.5795	-1.0055	0.3247	0.1993	0.1325	105.892
PLIC	140513	58189.1	2.4148	0.0237
ALIC	-114337	55478.7	-2.0609	0.0503
FW/white matter
	Estimate	Std.Error	t value	Pr(>|t|)	R2	adj. R2	RSS
(Intercept)	-0.857	2.7901	-0.3071	0.7618	0.2802	0.1089	95.1828
SCC	68.7175	40.3584	1.7027	0.1034
BCC	-37.0361	23.4557	-1.579	0.1293
PLIC	1018.98	710.811	1.4335	0.1664
SLF	-143.902	74.3474	-1.9355	0.0665
ACR	310.835	243.663	1.2757	0.216
FA/white matter
	Estimate	Std.Error	t value	Pr(>|t|)	R2	adj. R2	RSS
(Intercept)	16.0758	10.056	1.5986	0.1225	0.0806	0.0438	121.589
PLIC	-26.2084	17.7077	-1.4801	0.1514
